# Supplementary material for: Effect of Diurnal Variation of Heart Rate and Respiratory Rate on Activation of Rapid Response System and Clinical Outcome in Hospitalized Children
Source: Children (Basel). 2023 Jan 14;10(1):167. doi: 10.3390/children10010167 (PMC9857164; doi:10.3390/children10010167)
Supplement: Supplementary file 1 [file children-10-00167-s001.zip]

Archive with 1 entries (1 files):
- children-2044211-supplementary.pdf
